# Supplementary material for: Discovery of New Inhibitors of eEF2K from Traditional Chinese Medicine Based on In Silico Screening and In Vitro Experimental Validation
Source: Molecules. 2022 Jul 30;27(15):4886. doi: 10.3390/molecules27154886 (PMC9369671; doi:10.3390/molecules27154886)
Supplement: Supplementary file 1 [file molecules-27-04886-s001.zip]

Archive with 2 entries (2 files):
- molecules-Supplementary Figures.pdf
- molecules-Supplemetary Tables.pdf
